# Supplementary material for: Ethyl­enediammonium dichloride
Source: Acta Crystallogr Sect E Struct Rep Online. 2009 May 20;65(Pt 6):o1352. doi: 10.1107/S1600536809018327 (PMC2969764; doi:10.1107/S1600536809018327)
Supplement: Supplementary file 1 [file e-65-o1352-sup1.cif]

##############################################################################
###                                                                        ###
###        Electronic paper (Acta Crystallographica Section E)             ###
###                                                                        ###
##############################################################################
#                                                                            #
# This CIF contains the data in a paper accepted for publication in Acta     #
# Crystallographica Section E. It conforms to the requirements of Notes      #
# for Authors for Section E, and has been peer reviewed under the auspices   #
# of the IUCr Commission on Journals.                                        #
#                                                                            #
# Full details of the Crystallographic Information File format               #
# are given in the paper "The Crystallographic Information File (CIF):       #
# a New Standard Archive File for Crystallography" by S. R. Hall, F. H.      #
# Allen and I. D. Brown [Acta Cryst. (1991), A47, 655-685].                  #
#                                                                            #
# The current version of the core CIF dictionary is obtainable from          #
# ftp://ftp.iucr.org/pub/cif_core.dic. The current version number is 2.4.    #
#                                                                            #
# Software is freely available for graphical display of the structure(s) in  #
# this CIF.  For information consult the CIF home page http://www.iucr.org/  #
# cif/home.html                                                              #
#                                                                            #
# This file may be used for bona fide research purposes within the           #
# scientific community so long as proper attribution is given to the journal # 
# article from which it was obtained.                                        #
#                                                                            #
##############################################################################
                                             
data_I
_audit_creation_method     SHELXL-97
_chemical_name_systematic
;
Ethylenediammonium dichloride
;
_chemical_name_common     'Ethylenediammonium dichloride'
_chemical_formula_moiety     'C2 H10 N2 2+, 2(Cl -)'
_chemical_formula_sum     'C2 H10 Cl2 N2'
_chemical_formula_iupac     'C2 H10 N2 2+, 2Cl -'
_chemical_formula_weight     133.02
_chemical_melting_point     ?
_symmetry_cell_setting     'Monoclinic'
_symmetry_space_group_name_H-M     'P 21/c'
_symmetry_space_group_name_Hall     '-P 2ybc'
loop_
    _symmetry_equiv_pos_as_xyz
    'x, y, z'
    '-x, y+1/2, -z+1/2'
    '-x, -y, -z'
    'x, -y-1/2, z-1/2'
_cell_length_a     4.3807(3)
_cell_length_b     6.8569(4)
_cell_length_c     9.9464(5)
_cell_angle_alpha     90.00
_cell_angle_beta     91.192(2)
_cell_angle_gamma     90.00
_cell_volume     298.71(3)
_cell_formula_units_Z     2
_cell_measurement_reflns_used     1684
_cell_measurement_theta_min     4.45
_cell_measurement_theta_max     67.38
_cell_measurement_temperature     100(2)
_exptl_crystal_description     'parallelepiped'
_exptl_crystal_colour     'colourless'
_exptl_crystal_size_max     0.45
_exptl_crystal_size_mid     0.30
_exptl_crystal_size_min     0.29
_exptl_crystal_density_diffrn     1.479
_exptl_crystal_density_meas     ?
_exptl_crystal_density_method     'not measured'
_exptl_crystal_F_000     140
_exptl_absorpt_coefficient_mu     8.712
_exptl_absorpt_correction_type     multi-scan
_exptl_absorpt_process_details     '(SADABS; Sheldrick, 2001)'
_exptl_absorpt_correction_T_min     0.085
_exptl_absorpt_correction_T_max     0.090
_exptl_special_details
;
crystal mounted on cryoloop using Paratone-N
;
_diffrn_ambient_temperature     100(2)
_diffrn_radiation_type     CuK\a
_diffrn_radiation_wavelength     1.54178
_diffrn_radiation_source     'fine-focus sealed tube'
_diffrn_radiation_monochromator     graphite
_diffrn_measurement_device_type     'Bruker SMART CCD APEXII area-detector'
_diffrn_measurement_method     '\f and \w'
_diffrn_detector_area_resol_mean     ?
_diffrn_reflns_number     1654
_diffrn_reflns_av_R_equivalents     0.022
_diffrn_reflns_av_sigmaI/netI     0.026
_diffrn_reflns_theta_min     7.85
_diffrn_reflns_theta_max     67.75
_diffrn_reflns_theta_full     67.75
_diffrn_measured_fraction_theta_max     0.967
_diffrn_measured_fraction_theta_full     0.967
_diffrn_reflns_limit_h_min     -5
_diffrn_reflns_limit_h_max     4
_diffrn_reflns_limit_k_min     -8
_diffrn_reflns_limit_k_max     8
_diffrn_reflns_limit_l_min     -11
_diffrn_reflns_limit_l_max     11
_diffrn_standards_number     0
_diffrn_standards_interval_count     ?
_diffrn_standards_interval_time     ?
_diffrn_standards_decay_%     0
_refine_special_details
;
Refinement of <i>F</i>^2^ against ALL reflections. The weighted <i>R</i>-factor
<i>wR</i> and goodness of fit <i>S</i> are based on <i>F</i>^2^, conventional
<i>R</i>-factors <i>R</i> are based on <i>F</i>, with <i>F</i> set to zero for
negative <i>F</i>^2^. The threshold expression of <i>F</i>^2^ >
\s(<i>F</i>^2^) is used only for calculating <i>R</i>-factors(gt) <i>etc</i>.
and is not relevant to the choice of reflections for refinement.
<i>R</i>-factors based on <i>F</i>^2^ are statistically about twice as large
as those based on <i>F</i>, and <i>R</i>- factors based on ALL data will be
even larger.
;
_reflns_number_total     521
_reflns_number_gt     520
_reflns_threshold_expression     I>2\s(I)
_refine_ls_structure_factor_coef     Fsqd
_refine_ls_matrix_type     full
_refine_ls_R_factor_all     0.028
_refine_ls_R_factor_gt     0.028
_refine_ls_wR_factor_gt     0.070
_refine_ls_wR_factor_ref     0.070
_refine_ls_goodness_of_fit_ref     1.15
_refine_ls_restrained_S_all     1.15
_refine_ls_number_reflns     521
_refine_ls_number_parameters     44
_refine_ls_number_restraints     0
_refine_ls_hydrogen_treatment     refxyz
_refine_ls_weighting_scheme     calc
_refine_ls_weighting_details
         'calc w=1/[\s^2^(Fo^2^)+(0.0415P)^2^+0.1865P] where P=(Fo^2^+2Fc^2^)/3'
_atom_sites_solution_hydrogens     geom
_atom_sites_solution_primary     direct
_atom_sites_solution_secondary     difmap
_refine_ls_shift/su_max     0.00
_refine_ls_shift/su_mean     0.00
_refine_diff_density_max     0.41
_refine_diff_density_min     -0.31
_refine_ls_extinction_method     'SHELXTL (Sheldrick, 2008)'
_refine_ls_extinction_coef     0.066(5)
_refine_ls_extinction_expression
                                  'Fc^*^=kFc[1+0.001xFc^2^\l^3^/sin(2\q)]^-1/4^'
loop_
    _atom_type_symbol
    _atom_type_description
    _atom_type_scat_dispersion_real
    _atom_type_scat_dispersion_imag
    _atom_type_scat_source
    'C' 'C' 0.0181 0.0091
                         'International Tables Vol C Tables 4.2.6.8 and 6.1.1.4'
    'H' 'H' 0.0000 0.0000
                         'International Tables Vol C Tables 4.2.6.8 and 6.1.1.4'
    'Cl' 'Cl' 0.3639 0.7018
                         'International Tables Vol C Tables 4.2.6.8 and 6.1.1.4'
    'N' 'N' 0.0311 0.0180
                         'International Tables Vol C Tables 4.2.6.8 and 6.1.1.4'
_computing_data_collection     'APEX2 (Bruker, 2006)'
_computing_cell_refinement     'APEX2 (Bruker, 2006)'
_computing_data_reduction     'SAINT (Bruker, 2005)'
_computing_structure_solution     'SHELXTL (Sheldrick, 2008)'
_computing_structure_refinement     'SHELXTL (Sheldrick, 2008)'
_computing_molecular_graphics     'SHELXTL (Sheldrick, 2008)'
_computing_publication_material     'SHELXTL (Sheldrick, 2008)'
loop_
    _atom_site_type_symbol
    _atom_site_label
    _atom_site_fract_x
    _atom_site_fract_y
    _atom_site_fract_z
    _atom_site_U_iso_or_equiv
    _atom_site_adp_type
    _atom_site_calc_flag
    _atom_site_refinement_flags
    _atom_site_occupancy
    _atom_site_disorder_assembly
    _atom_site_disorder_group
    Cl Cl1 0.91302(8) 0.07997(5) 0.67014(3) 0.0043(3) Uani d . 1 . .
    C C1 0.3856(4) 0.0762(2) 0.97532(18) 0.0037(4) Uani d . 1 . .
    H H1A 0.254(5) 0.019(3) 0.903(2) 0.004 Uiso d . 1 . .
    H H1B 0.269(5) 0.131(3) 1.047(2) 0.004 Uiso d . 1 . .
    N N1 0.5508(3) 0.2442(2) 0.91610(14) 0.0044(4) Uani d . 1 . .
    H H1C 0.660(5) 0.305(3) 0.983(2) 0.007 Uiso d . 1 . .
    H H1D 0.444(5) 0.328(4) 0.885(2) 0.007 Uiso d . 1 . .
    H H1E 0.654(5) 0.206(3) 0.845(2) 0.007 Uiso d . 1 . .
loop_
    _atom_site_aniso_label
    _atom_site_aniso_U_11
    _atom_site_aniso_U_22
    _atom_site_aniso_U_33
    _atom_site_aniso_U_12
    _atom_site_aniso_U_13
    _atom_site_aniso_U_23
    Cl1 0.0057(3) 0.0048(3) 0.0023(3) -0.00036(11) -0.00138(18) -0.00050(11)
    C1 0.0017(8) 0.0051(9) 0.0041(8) -0.0003(6) -0.0013(7) 0.0001(5)
    N1 0.0067(7) 0.0032(7) 0.0031(7) 0.0013(6) -0.0015(6) 0.0009(5)
_geom_special_details
;
All e.s.d.'s (except the e.s.d. in the dihedral angle between two l.s. planes)
are estimated using the full covariance matrix. The cell e.s.d.'s are taken
into account individually in the estimation of e.s.d.'s in distances, angles
and torsion angles; correlations between e.s.d.'s in cell parameters are only
used when they are defined by crystal symmetry. An approximate (isotropic)
treatment of cell e.s.d.'s is used for estimating e.s.d.'s involving l.s.
planes.
;
loop_
    _geom_bond_atom_site_label_1
    _geom_bond_atom_site_label_2
    _geom_bond_site_symmetry_2
    _geom_bond_distance
    _geom_bond_publ_flag
    C1 N1 . 1.488(2) ?
    C1 C1 3_657 1.522(3) ?
    C1 H1A . 0.99(2) ?
    C1 H1B . 0.96(2) ?
    N1 H1C . 0.91(2) ?
    N1 H1D . 0.80(3) ?
    N1 H1E . 0.89(2) ?
loop_
    _geom_angle_atom_site_label_1
    _geom_angle_atom_site_label_2
    _geom_angle_atom_site_label_3
    _geom_angle_site_symmetry_1
    _geom_angle_site_symmetry_3
    _geom_angle
    _geom_angle_publ_flag
    N1 C1 C1 . 3_657 109.68(18) ?
    N1 C1 H1A . . 107.3(12) ?
    C1 C1 H1A 3_657 . 109.4(13) ?
    N1 C1 H1B . . 105.1(13) ?
    C1 C1 H1B 3_657 . 112.8(13) ?
    H1A C1 H1B . . 112.3(17) ?
    C1 N1 H1C . . 108.8(13) ?
    C1 N1 H1D . . 114.8(16) ?
    H1C N1 H1D . . 104(2) ?
    C1 N1 H1E . . 110.4(15) ?
    H1C N1 H1E . . 116(2) ?
    H1D N1 H1E . . 102(2) ?
loop_
    _geom_hbond_atom_site_label_D
    _geom_hbond_atom_site_label_H
    _geom_hbond_atom_site_label_A
    _geom_hbond_site_symmetry_A
    _geom_hbond_distance_DH
    _geom_hbond_distance_HA
    _geom_hbond_distance_DA
    _geom_hbond_angle_DHA
    _geom_hbond_publ_flag
    N1 H1E Cl1 1_555 0.89(2) 2.27(2) 3.1514(15) 175(2) yes
    N1 H1D Cl1 2_656 0.80(3) 2.39(3) 3.1770(15) 170(2) yes
    N1 H1C Cl1 4_566 0.91(2) 2.29(2) 3.1922(15) 171(2) yes
data_global
_journal_date_recd_electronic     2009-05-07
_journal_date_accepted     2009-05-14
_journal_name_full     'Acta Crystallographica, Section E'
_journal_year     2009
_journal_volume     65
_journal_issue      6
_journal_page_first     o1352
_journal_page_last     o1352
_journal_paper_category     QO
_journal_coeditor_code     LH2823
_publ_contact_author
;
      Roger A. Lalancette
      Carl A. Olson Memorial Laboratories
      Department of Chemistry
      Rutgers University
      Newark NJ 07102 USA
;
_publ_contact_author_email     'rogerlal@andromeda.rutgers.edu'
_publ_contact_author_fax     973-353-1264
_publ_contact_author_phone     973-353-5646
_publ_section_title
;
Ethylenediammonium dichloride
;
loop_
    _publ_author_name
    _publ_author_address
    'Gabro, Milad'
;
Carl A. Olson Memorial Laboratories
Department of Chemistry
Rutgers University
Newark, NJ 07102
USA
;
    'Lalancette, Roger A.'
;
Carl A. Olson Memorial Laboratories
Department of Chemistry
Rutgers University
Newark, NJ 07102
USA
;
    'Bernal, Ivan'
;
Carl A. Olson Memorial Laboratories
Department of Chemistry
Rutgers University
Newark, NJ 07102
USA
;
