# Supplementary material for: Ethyl­enediammonium dichloride
Source: Acta Crystallogr Sect E Struct Rep Online. 2009 May 20;65(Pt 6):o1352. doi: 10.1107/S1600536809018327 (PMC2969764; doi:10.1107/S1600536809018327)
Supplement: Supplementary file 2 [file e-65-o1352-Isup2.hkl]

# 
# h,k,l, Fc-squared, Fo-squared, sigma(Fo-squared) and status flag 
# 
data_I
_shelx_title ' 102307MG in P2(1)/c' 
_shelx_refln_list_code          4 
_shelx_F_calc_maximum       70.43 
_exptl_crystal_F_000       140.00 
_reflns_d_resolution_high  0.8329 
 
loop_ 
 _symmetry_equiv_pos_as_xyz 
 'x, y, z' 
 '-x, y+1/2, -z+1/2' 
 '-x, -y, -z' 
 'x, -y-1/2, z-1/2' 
 
_cell_length_a     4.3807 
_cell_length_b     6.8569 
_cell_length_c     9.9464 
_cell_angle_alpha  90.000 
_cell_angle_beta   91.192 
_cell_angle_gamma  90.000 
 
_shelx_F_squared_multiplier     1.000 
 
loop_ 
 _refln_index_h 
 _refln_index_k 
 _refln_index_l 
 _refln_F_squared_calc 
 _refln_F_squared_meas 
 _refln_F_squared_sigma 
 _refln_observed_status 
   2   0   0      999.45     1110.08     35.20 o 
   3   0   0        3.47        5.93      0.32 o 
   4   0   0      444.95      477.88      8.48 o 
   5   0   0      304.51      311.29      9.84 o 
   1   1   0      295.74      312.16      9.94 o 
   2   1   0      179.18      214.33      8.31 o 
   3   1   0      496.05      536.75     11.24 o 
   4   1   0       34.98       37.12      0.69 o 
   5   1   0      122.29      128.14      2.44 o 
   1   2   0     1454.11     1370.31     76.47 o 
   2   2   0        1.82        3.48      0.56 o 
   3   2   0       35.94       44.46      3.11 o 
   4   2   0      188.44      203.44      3.11 o 
   5   2   0       79.92       77.21      1.86 o 
   3   3   0      351.57      330.34      7.00 o 
   4   3   0      907.24      968.76     15.44 o 
   0   4   0       47.99       52.72      2.57 o 
   1   4   0      504.91      539.61     12.98 o 
   2   4   0        0.80        1.12      0.21 o 
   3   4   0       20.71       22.07      0.63 o 
   4   4   0      105.05      106.22      1.85 o 
   1   5   0      101.82      106.90      3.15 o 
   2   5   0      235.84      235.16      4.75 o 
   3   5   0      348.60      354.39      6.25 o 
   4   5   0       52.15       49.57      1.46 o 
   0   6   0     1917.01     1854.59     47.10 o 
   1   6   0      185.63      180.07      1.92 o 
   2   6   0      383.77      363.95      5.68 o 
   3   6   0        5.40        4.56      0.41 o 
   1   7   0       42.01       45.95      0.66 o 
   2   7   0       35.60       34.32      0.86 o 
   0   8   0      201.24      225.01     12.39 o 
   1   8   0      247.99      266.09      8.45 o 
  -5   1   1      483.54      453.52      9.97 o 
  -4   1   1      407.98      435.14      5.99 o 
  -3   1   1      983.26     1023.94     17.18 o 
  -2   1   1      438.24      500.52     13.51 o 
  -1   1   1      120.08      121.25      3.99 o 
   0   1   1       19.02       27.80      1.25 o 
   1   1   1     2717.67     3107.26    189.46 o 
   2   1   1     1591.96     1961.61     99.29 o 
   3   1   1      449.66      477.97     10.05 o 
   4   1   1      266.32      285.13      4.02 o 
   5   1   1       38.72       38.55      0.75 o 
  -5   2   1      204.37      193.72      6.02 o 
  -4   2   1       16.59       17.95      0.42 o 
  -3   2   1      258.74      244.69      4.34 o 
  -2   2   1      403.00      429.66     13.95 o 
  -1   2   1     2601.88     2672.26    115.95 o 
   0   2   1     1815.37     1933.08     79.13 o 
   1   2   1       87.98       90.98      5.01 o 
   2   2   1       55.91       62.78      3.84 o 
   3   2   1      331.41      356.73     12.73 o 
   4   2   1      486.23      484.02      6.42 o 
   5   2   1      301.06      254.51      7.92 o 
  -4   3   1        1.12        3.34      0.23 o 
  -3   3   1        5.37        5.71      0.49 o 
  -1   3   1       15.29       18.95      1.01 o 
   0   3   1        1.29        1.41      0.22 o 
   3   3   1        0.10        0.34      0.09 o 
   4   3   1        6.21        6.91      0.22 o 
  -4   4   1       35.62       37.61      0.66 o 
  -3   4   1      325.07      314.82      5.59 o 
  -2   4   1      290.14      299.23      5.31 o 
  -1   4   1     1546.54     1746.56     41.84 o 
   0   4   1     1004.48      864.33     35.30 o 
   2   4   1       51.14       56.21      1.83 o 
   3   4   1      407.12      404.56      6.11 o 
   4   4   1      380.90      378.96      6.14 o 
  -4   5   1      249.78      248.23      6.45 o 
  -3   5   1      494.34      480.10      8.35 o 
  -2   5   1      231.27      221.14      4.48 o 
  -1   5   1        8.46        8.27      0.54 o 
   0   5   1       71.30       76.51      1.50 o 
   1   5   1      652.23      606.43     15.68 o 
   2   5   1      718.45      743.86     14.18 o 
   3   5   1      193.26      191.59      5.08 o 
   4   5   1      192.51      185.52      4.89 o 
  -3   6   1        3.36        3.01      0.43 o 
  -2   6   1        6.12        5.68      0.26 o 
  -1   6   1        9.99       11.44      0.25 o 
   0   6   1       28.03       27.10      0.62 o 
   1   6   1        0.04        0.30      0.09 o 
   2   6   1        1.91        2.01      0.33 o 
   3   6   1        4.53        3.70      0.31 o 
  -2   7   1      253.45      244.70      4.04 o 
  -1   7   1       23.49       25.10      0.47 o 
   0   7   1       29.32       28.23      0.44 o 
   1   7   1      756.33      732.38      8.84 o 
   2   7   1      478.40      481.40      9.21 o 
  -1   8   1      361.95      411.64     14.63 o 
   0   8   1      340.37      384.35      6.26 o 
   1   8   1       39.20       41.90      0.79 o 
  -5   0   2      200.22      204.76      6.58 o 
  -4   0   2      418.15      450.87      9.79 o 
  -3   0   2      412.22      444.17     10.65 o 
  -2   0   2     1830.43     1929.28     78.17 o 
  -1   0   2     4960.82     5391.45    350.34 o 
   0   0   2       24.51       19.51      1.15 o 
   1   0   2      773.79      834.14     42.53 o 
   2   0   2     1010.39     1018.56     51.76 o 
   3   0   2      766.55      777.74     22.94 o 
   4   0   2      845.53      900.52     44.85 o 
   5   0   2      412.12      408.22     16.05 o 
  -5   1   2       75.79       72.96      2.59 o 
  -4   1   2      249.30      260.96      4.10 o 
  -3   1   2       18.80       21.08      0.44 o 
  -2   1   2      162.26      157.32      3.64 o 
  -1   1   2      975.71     1028.41     21.08 o 
   0   1   2       18.38        9.12      0.75 o 
   1   1   2     2439.14     2872.05    146.81 o 
   2   1   2       38.18       43.26      2.80 o 
   3   1   2      105.22      114.54      2.08 o 
   4   1   2        1.75        2.02      0.15 o 
   5   1   2      132.33      134.02      2.18 o 
  -5   2   2        0.16        0.33      0.17 o 
  -4   2   2       18.73       18.82      0.39 o 
  -3   2   2      263.84      249.34      4.06 o 
  -2   2   2      263.85      260.22      7.22 o 
  -1   2   2      858.61      879.66     19.77 o 
   0   2   2      282.17      282.46      8.44 o 
   1   2   2      146.85      140.12      6.27 o 
   3   2   2      736.82      787.84     13.26 o 
   4   2   2       26.49       28.26      0.48 o 
   5   2   2      332.72      312.78      6.37 o 
  -4   3   2      287.79      291.22      4.37 o 
  -3   3   2     1034.60      962.38     27.34 o 
  -2   3   2      256.22      248.07      6.14 o 
  -1   3   2        5.91        9.42      0.59 o 
   0   3   2     2359.31     2413.56     98.18 o 
   3   3   2      352.20      360.48      7.50 o 
   4   3   2        6.65        7.02      0.23 o 
  -4   4   2        1.45        1.69      0.14 o 
  -3   4   2      177.00      172.80      3.20 o 
  -2   4   2      135.71      138.26      2.58 o 
  -1   4   2      184.73      201.25      4.99 o 
   0   4   2      119.28      125.24      2.80 o 
   2   4   2        7.63        9.28      0.54 o 
   3   4   2      465.26      437.41      6.59 o 
   4   4   2        8.45        8.64      0.35 o 
  -4   5   2      235.10      196.96      5.15 o 
  -3   5   2       60.16       57.45      1.48 o 
  -2   5   2       20.52       22.59      0.62 o 
  -1   5   2      235.26      238.54      6.06 o 
   0   5   2       38.86       38.31      1.03 o 
   1   5   2      847.48      846.82     21.68 o 
   2   5   2       73.79       75.06      1.76 o 
   3   5   2      125.47      107.10      2.52 o 
   4   5   2        0.79        1.02      0.15 o 
  -3   6   2      259.35      256.06      7.99 o 
  -2   6   2      661.26      686.77      9.35 o 
  -1   6   2     1087.26     1042.94     13.67 o 
   0   6   2       42.22       40.74      0.66 o 
   1   6   2       96.57       91.40      1.28 o 
   2   6   2      390.37      369.95      7.24 o 
   3   6   2      414.73      399.08     11.41 o 
  -2   7   2       36.07       36.99      0.74 o 
  -1   7   2       97.49      101.87      1.39 o 
   0   7   2        8.95        9.66      0.23 o 
   1   7   2      232.68      238.18      3.05 o 
   2   7   2       16.90       16.38      0.78 o 
   0   8   2       58.63       62.43      0.99 o 
  -5   1   3      204.34      213.41      6.82 o 
  -4   1   3      394.58      388.68      5.95 o 
  -3   1   3        6.54        8.64      0.42 o 
  -2   1   3      357.18      352.47      8.01 o 
  -1   1   3      498.65      521.21     10.40 o 
   0   1   3     3467.10     3085.30    132.53 o 
   1   1   3     1140.57     1058.50    118.03 o 
   2   1   3      260.87      284.19     10.58 o 
   3   1   3       23.09       22.90      0.56 o 
   4   1   3      336.88      361.02      4.41 o 
   5   1   3      258.58      251.16      3.91 o 
  -4   2   3      447.80      461.09      6.70 o 
  -3   2   3      437.01      437.93      5.85 o 
  -2   2   3     1334.46     1323.06     23.41 o 
  -1   2   3      245.18      238.08      7.84 o 
   0   2   3        0.78        3.39      0.30 o 
   1   2   3       30.91       27.46      1.53 o 
   3   2   3      560.61      552.63     18.43 o 
   4   2   3      357.49      389.26      5.70 o 
  -4   3   3        1.76        3.07      0.26 o 
  -3   3   3        0.25        0.31      0.10 o 
  -2   3   3        6.39        8.94      0.77 o 
  -1   3   3        5.93        6.98      0.53 o 
   0   3   3       19.21       18.89      1.14 o 
   1   3   3       16.26       18.79      1.24 o 
   3   3   3        4.43        3.84      0.24 o 
   4   3   3        8.45        6.99      0.24 o 
  -4   4   3      478.78      482.80     15.24 o 
  -3   4   3      368.95      350.53      7.87 o 
  -2   4   3     1036.15     1015.81     22.15 o 
  -1   4   3      303.65      268.14      6.61 o 
   0   4   3        2.02        2.87      0.24 o 
   2   4   3      852.54      844.55     21.58 o 
   3   4   3      588.89      572.41     14.71 o 
   4   4   3      352.20      363.77      7.71 o 
  -3   5   3       10.30        9.81      0.29 o 
  -2   5   3      154.78      153.03      2.14 o 
  -1   5   3      245.84      258.06      5.24 o 
   0   5   3     1078.82      959.65     23.24 o 
   1   5   3      399.97      380.00     10.02 o 
   2   5   3       86.05       80.74      1.58 o 
   3   5   3       33.94       33.78      0.91 o 
  -3   6   3        4.62        4.78      0.32 o 
  -2   6   3       17.88       18.29      0.44 o 
  -1   6   3        9.01        8.54      0.21 o 
   0   6   3        7.21        8.18      0.19 o 
   1   6   3        4.07        4.79      0.19 o 
   2   6   3       33.36       28.59      0.66 o 
   3   6   3        1.52        2.37      0.30 o 
  -2   7   3      138.00      139.44      2.80 o 
  -1   7   3      238.65      240.01      3.26 o 
   0   7   3      867.36      906.12      9.31 o 
   1   7   3      390.49      391.97      4.36 o 
   2   7   3      130.28      124.46      3.80 o 
  -4   0   4      264.61      269.95      5.08 o 
  -3   0   4     1503.68     1425.01     58.01 o 
  -2   0   4      335.18      342.44      7.45 o 
  -1   0   4       38.94       39.97      1.54 o 
   0   0   4      445.95      428.24     11.03 o 
   2   0   4     1818.38     2050.37     52.07 o 
   3   0   4      591.09      597.86     12.25 o 
   4   0   4      252.85      258.23      5.78 o 
  -4   1   4       37.20       37.35      0.66 o 
  -3   1   4       53.13       52.08      0.82 o 
  -2   1   4      303.76      316.87      4.90 o 
  -1   1   4      123.96      113.37      2.42 o 
   0   1   4     1426.61     1279.75     32.78 o 
   1   1   4       69.08       81.82      3.94 o 
   2   1   4      279.58      316.53      9.83 o 
   3   1   4      285.83      306.61      5.31 o 
   4   1   4       64.72       64.66      1.37 o 
  -4   2   4      321.99      328.21      5.92 o 
  -3   2   4       52.38       50.52      0.87 o 
  -2   2   4      693.30      726.22     15.57 o 
  -1   2   4      240.81      257.07      9.80 o 
   0   2   4        9.06       10.57      0.54 o 
   1   2   4      515.91      479.16     20.89 o 
   2   2   4      453.75      456.85     13.66 o 
   3   2   4       67.96       71.73      1.71 o 
   4   2   4      247.59      239.17      4.31 o 
  -4   3   4       61.38       60.69      1.17 o 
  -3   3   4      322.61      315.91      3.84 o 
  -2   3   4      295.31      282.16      3.95 o 
  -1   3   4     2073.66     1824.42     43.53 o 
   0   3   4      892.08      818.42     33.59 o 
   1   3   4      546.26      536.79     23.47 o 
   2   3   4        1.41        1.76      0.15 o 
   3   3   4       96.98       97.07      1.63 o 
   4   3   4      910.65      883.45     14.47 o 
  -4   4   4      229.92      227.44      3.92 o 
  -3   4   4       13.48       12.84      0.44 o 
  -2   4   4      272.32      265.82      4.49 o 
  -1   4   4       51.22       50.04      1.10 o 
   1   4   4      259.54      224.73      4.27 o 
   2   4   4      257.92      253.91      4.16 o 
   3   4   4       22.72       24.08      0.61 o 
   4   4   4      124.48      119.26      3.22 o 
  -3   5   4       92.83       93.06      2.52 o 
  -2   5   4      152.40      147.77      2.28 o 
  -1   5   4      168.61      171.98      2.99 o 
   0   5   4      774.65      716.30     13.03 o 
   1   5   4        5.97        6.87      0.32 o 
   2   5   4      149.76      135.61      2.31 o 
   3   5   4      234.77      224.64      6.67 o 
  -3   6   4      792.81      868.59     21.57 o 
  -2   6   4      197.77      195.31      3.17 o 
  -1   6   4        5.85        7.21      0.17 o 
   0   6   4      111.92      111.14      1.28 o 
   1   6   4      565.33      524.07      6.41 o 
   2   6   4      829.37      824.72     12.55 o 
   3   6   4      372.34      345.79      9.85 o 
  -2   7   4       72.88       73.63      3.11 o 
  -1   7   4       34.65       38.30      0.78 o 
   0   7   4      216.09      230.77      2.71 o 
   1   7   4        7.51        7.44      0.22 o 
   2   7   4       56.66       53.55      1.78 o 
  -4   1   5      109.70      106.89      1.60 o 
  -3   1   5      488.77      460.16      6.15 o 
  -2   1   5      540.72      497.78      7.60 o 
  -1   1   5     1699.80     1671.73     42.82 o 
   0   1   5      277.00      257.28     11.42 o 
   1   1   5       15.44       20.46      1.37 o 
   2   1   5      100.27      116.33      3.56 o 
   3   1   5      887.43      880.90     11.94 o 
   4   1   5      357.26      375.06      4.97 o 
  -4   2   5      257.40      264.25      4.84 o 
  -3   2   5      469.08      441.14      5.29 o 
  -2   2   5        0.77        0.88      0.09 o 
  -1   2   5      141.90      150.36      3.41 o 
   0   2   5      525.42      493.19     21.51 o 
   1   2   5     1648.58     1610.34     38.97 o 
   2   2   5      328.07      326.47      9.95 o 
   3   2   5      274.70      285.64      3.36 o 
   4   2   5        5.24        8.78      0.59 o 
  -4   3   5        0.58        0.33      0.16 o 
  -3   3   5        1.70        3.02      0.28 o 
  -2   3   5        0.92        1.27      0.18 o 
  -1   3   5       13.16       14.75      0.58 o 
   0   3   5        0.76        0.62      0.26 o 
   1   3   5        1.25        3.45      0.54 o 
   2   3   5        2.26        5.15      0.44 o 
   3   3   5        3.39        3.21      0.25 o 
   4   3   5        0.35        1.78      0.28 o 
  -4   4   5      268.82      277.67      6.83 o 
  -3   4   5      467.23      466.47      5.63 o 
  -2   4   5        0.39        0.25      0.08 o 
  -1   4   5      157.21      149.61      3.17 o 
   0   4   5      362.81      341.34     12.69 o 
   1   4   5     1219.06     1083.74     43.67 o 
   2   4   5      478.17      443.00      7.07 o 
   3   4   5      176.96      167.24      2.97 o 
  -3   5   5      302.06      298.12      6.30 o 
  -2   5   5      352.71      370.23      6.06 o 
  -1   5   5      761.04      718.37      8.06 o 
   0   5   5       83.21       81.16      1.28 o 
   1   5   5       18.50       18.46      0.36 o 
   2   5   5       71.50       67.75      1.13 o 
   3   5   5      497.76      493.82     14.02 o 
  -2   6   5        0.60        0.77      0.14 o 
  -1   6   5        2.03        2.06      0.12 o 
   0   6   5        1.04        0.95      0.08 o 
   1   6   5       34.19       32.10      0.60 o 
   2   6   5        0.48        0.85      0.12 o 
  -1   7   5      668.62      748.28     15.11 o 
   0   7   5      141.88      149.92      2.00 o 
   1   7   5        0.71        1.17      0.16 o 
  -4   0   6      485.79      478.21     14.62 o 
  -3   0   6       11.20       12.76      0.59 o 
  -2   0   6       97.70       94.70      1.82 o 
   0   0   6     1038.51     1062.76     45.73 o 
   1   0   6     1900.40     1998.11     85.55 o 
   2   0   6       46.52       51.22      1.56 o 
   3   0   6      215.78      212.58      3.61 o 
   4   0   6      405.36      420.60     12.56 o 
  -4   1   6      325.68      321.30      5.81 o 
  -3   1   6       22.01       23.46      0.37 o 
  -2   1   6      449.01      432.37      5.10 o 
  -1   1   6       82.80       86.22      2.11 o 
   0   1   6        0.73        0.46      0.15 o 
   1   1   6        5.84        4.15      0.55 o 
   2   1   6      410.97      430.56      8.03 o 
   3   1   6       70.62       67.10      0.89 o 
   4   1   6      251.05      235.04      7.58 o 
  -4   2   6       73.49       76.31      1.93 o 
  -3   2   6       88.95       86.96      1.17 o 
  -2   2   6      321.57      314.90      4.15 o 
  -1   2   6        1.49        1.24      0.14 o 
   0   2   6     1002.32      886.36     38.35 o 
   1   2   6       66.58       63.60      3.37 o 
   2   2   6      232.48      245.48      5.25 o 
   3   2   6        0.07        0.24      0.08 o 
   4   2   6       53.42       51.09      1.15 o 
  -4   3   6      303.67      306.56      9.53 o 
  -3   3   6      716.36      696.92     10.38 o 
  -2   3   6      732.76      703.11     13.62 o 
  -1   3   6      634.15      603.77      9.38 o 
   0   3   6        2.21        3.56      0.31 o 
   1   3   6       72.03       71.00      1.46 o 
   2   3   6      710.29      700.88      9.78 o 
   3   3   6     1127.62     1129.35     16.39 o 
   4   3   6      164.25      166.05      3.37 o 
  -3   4   6       43.79       41.04      0.77 o 
  -2   4   6      134.78      128.26      2.07 o 
  -1   4   6        1.27        2.50      0.16 o 
   0   4   6      557.77      522.96      9.63 o 
   1   4   6       17.01       16.81      0.43 o 
   2   4   6      134.31      127.50      2.00 o 
   3   4   6        2.43        1.75      0.16 o 
  -3   5   6       32.66       27.51      0.96 o 
  -2   5   6      448.09      479.55      9.40 o 
  -1   5   6       92.14       90.97      1.42 o 
   0   5   6        1.94        1.94      0.29 o 
   1   5   6        0.31        0.46      0.08 o 
   2   5   6      411.46      363.35     11.60 o 
   3   5   6       92.71       97.36      3.00 o 
  -2   6   6       72.12       81.32      2.33 o 
  -1   6   6      443.88      471.46      7.23 o 
   0   6   6      562.02      587.12      6.70 o 
   1   6   6     1001.44      992.25     12.20 o 
   2   6   6       29.14       27.87      1.10 o 
   0   7   6        0.01        0.70      0.12 o 
  -4   1   7      394.16      421.33     13.15 o 
  -3   1   7      401.39      393.70      4.77 o 
  -2   1   7      596.58      589.39      6.92 o 
  -1   1   7        0.17        0.70      0.15 o 
   0   1   7       79.26       78.43      1.44 o 
   1   1   7      521.00      529.82     10.58 o 
   2   1   7     1105.54     1149.20     13.38 o 
   3   1   7      272.94      266.74      3.17 o 
   4   1   7      284.49      285.81      6.27 o 
  -4   2   7       99.90       96.01      2.64 o 
  -3   2   7      134.97      131.54      1.68 o 
  -2   2   7      322.03      315.20      4.02 o 
  -1   2   7      621.49      585.78      8.01 o 
   0   2   7      994.86      914.94     15.27 o 
   1   2   7      130.25      121.72      3.02 o 
   2   2   7       45.25       46.94      0.72 o 
   3   2   7      106.69      106.38      1.25 o 
   4   2   7      466.53      417.30     12.94 o 
  -3   3   7        1.70        1.96      0.13 o 
  -2   3   7        5.01        5.68      0.21 o 
  -1   3   7        0.54        0.82      0.10 o 
   0   3   7        0.71        0.74      0.13 o 
   1   3   7        7.17        8.43      0.63 o 
   2   3   7        1.77        1.74      0.18 o 
   3   3   7        3.33        4.30      0.19 o 
  -3   4   7      117.84      125.88      2.25 o 
  -2   4   7      308.69      304.15      4.90 o 
  -1   4   7      557.74      547.83      7.24 o 
   0   4   7      994.61      908.51     13.18 o 
   1   4   7      111.10      102.17      1.35 o 
   2   4   7       40.71       40.04      0.85 o 
   3   4   7       86.14       84.58      1.59 o 
  -2   5   7      329.02      333.14      8.75 o 
  -1   5   7        1.33        1.19      0.11 o 
   0   5   7       27.78       27.95      0.52 o 
   1   5   7      340.82      328.34      4.24 o 
   2   5   7      565.59      555.10     15.72 o 
  -1   6   7       13.50       13.53      0.71 o 
   0   6   7       14.33       15.13      0.28 o 
   1   6   7        1.80        2.49      0.18 o 
  -3   0   8      693.23      646.37     13.73 o 
  -2   0   8      491.28      480.28     10.60 o 
  -1   0   8     1137.20     1099.85     29.32 o 
   0   0   8      513.73      534.87     12.33 o 
   1   0   8        2.77        3.48      0.57 o 
   2   0   8        0.93        1.25      0.18 o 
   3   0   8     1311.14     1316.03     29.62 o 
  -3   1   8      318.05      300.40      4.01 o 
  -2   1   8       26.77       28.09      0.40 o 
  -1   1   8        1.66        2.48      0.21 o 
   0   1   8      275.87      263.63      4.86 o 
   1   1   8      150.22      151.17      2.31 o 
   2   1   8      248.08      246.85      2.81 o 
   3   1   8       38.40       37.55      0.54 o 
  -3   2   8       96.05       93.09      1.73 o 
  -2   2   8      147.45      132.96      1.68 o 
  -1   2   8      417.70      417.39      5.59 o 
   0   2   8       38.13       38.60      1.33 o 
   1   2   8       45.20       46.45      0.72 o 
   2   2   8       77.88       81.06      1.03 o 
   3   2   8       79.33       73.94      1.07 o 
  -3   3   8      266.97      269.49      3.96 o 
  -2   3   8      148.60      145.20      2.05 o 
  -1   3   8      404.13      396.84      6.00 o 
   0   3   8      122.35      116.00      1.89 o 
   1   3   8     1676.00     1672.57     18.15 o 
   2   3   8      412.10      398.04      4.65 o 
   3   3   8      233.57      231.57      4.52 o 
  -3   4   8       36.44       34.88      1.06 o 
  -2   4   8       93.56      103.14      2.99 o 
  -1   4   8      214.50      212.65      3.10 o 
   0   4   8       14.62       15.19      0.34 o 
   1   4   8       34.63       34.32      0.55 o 
   2   4   8       87.30       79.59      1.16 o 
  -2   5   8       10.89       12.15      0.68 o 
  -1   5   8        0.27        0.67      0.14 o 
   0   5   8      200.39      202.29      2.47 o 
   1   5   8      227.76      229.70      3.28 o 
   2   5   8      228.52      237.24      6.49 o 
   0   6   8      311.93      322.31      6.50 o 
  -3   1   9      100.80       90.45      3.18 o 
  -2   1   9      150.60      150.76      1.77 o 
  -1   1   9      239.71      232.11      2.76 o 
   0   1   9      743.10      724.73      9.94 o 
   1   1   9      789.14      769.36     11.11 o 
   2   1   9      109.81      113.13      1.36 o 
   3   1   9       68.04       63.46      0.97 o 
  -3   2   9      290.26      303.59      6.10 o 
  -2   2   9      513.90      483.40      5.91 o 
  -1   2   9      378.66      382.69      4.42 o 
   0   2   9        0.60        0.68      0.10 o 
   1   2   9       25.80       25.67      0.46 o 
   2   2   9      404.97      414.19      4.53 o 
   3   2   9      594.23      588.38     11.16 o 
  -2   3   9        0.12        0.99      0.13 o 
  -1   3   9        0.29        0.44      0.07 o 
   0   3   9        8.89        7.46      0.30 o 
   1   3   9        2.17        2.35      0.15 o 
   2   3   9        0.35        0.84      0.09 o 
  -2   4   9      460.52      527.68     16.40 o 
  -1   4   9      442.90      456.52      5.18 o 
   0   4   9        2.61        3.08      0.19 o 
   1   4   9        7.24        7.71      0.22 o 
   2   4   9      442.49      441.08      6.55 o 
  -1   5   9      151.47      164.79      3.00 o 
   0   5   9      460.39      487.84      6.75 o 
   1   5   9      456.61      460.79      8.01 o 
  -2   0  10      957.21      985.19     15.36 o 
  -1   0  10        7.23        7.17      0.40 o 
   0   0  10       22.71       23.87      0.96 o 
   1   0  10      395.98      427.14     12.24 o 
   2   0  10     1144.35     1197.04     23.70 o 
  -2   1  10       48.54       45.94      0.57 o 
  -1   1  10      236.26      242.56      2.65 o 
   0   1  10      108.50      109.25      1.91 o 
   1   1  10      185.39      183.93      3.29 o 
   2   1  10       14.82       14.40      0.32 o 
  -2   2  10       49.14       51.56      0.71 o 
  -1   2  10       43.81       43.93      0.70 o 
   0   2  10       60.36       61.43      0.95 o 
   1   2  10       55.40       55.91      1.53 o 
   2   2  10      306.06      316.82      4.52 o 
  -2   3  10      431.81      446.81      7.63 o 
  -1   3  10      308.63      314.21      3.94 o 
   0   3  10     1416.86     1511.57     18.81 o 
   1   3  10       54.31       56.23      1.12 o 
   2   3  10      135.65      136.65      1.99 o 
  -1   4  10       33.83       34.79      0.97 o 
   0   4  10       52.59       51.61      1.00 o 
   1   4  10       35.27       34.83      0.71 o 
  -2   1  11      264.33      278.54     11.94 o 
  -1   1  11      666.77      678.96      8.22 o 
   0   1  11      294.05      288.19      4.51 o 
   1   1  11        1.90        2.53      0.35 o 
  -1   2  11       87.47       90.84      1.64 o 
   0   2  11      155.22      159.77      5.29 o 
   1   2  11      601.75      647.36     13.43 o 
   0   3  11        2.76        3.73      0.26 o 
                                                 
